# Supplementary material for: Organizational Resources in Rare Cancer Outcomes: Survival Analysis After Surgery for Pheochromocytoma and Paraganglioma
Source: Cancers (Basel). 2025 Dec 4;17(23):3884. doi: 10.3390/cancers17233884 (PMC12691476; doi:10.3390/cancers17233884)
Supplement: Supplementary file 1 [file cancers-17-03884-s001.zip]

Archive with 1 entries (1 files):
- cancers-3936458-supplementary.pdf
